# Supplementary material for: Toxic Effects of Bisphenol AF Exposure on the Reproduction and Liver of Female Marine Medaka (Oryzias melastigma)
Source: Animals (Basel). 2024 Jan 10;14(2):222. doi: 10.3390/ani14020222 (PMC10812438; doi:10.3390/ani14020222)
Supplement: Supplementary file 1 [file animals-14-00222-s001.zip]

Archive with 1 entries (1 files):
- animals-2766444-supplementary.pdf
